# Supplementary material for: Cancer survivors in Switzerland: a rapidly growing population to care for
Source: BMC Cancer. 2013 Jun 14;13:287. doi: 10.1186/1471-2407-13-287 (PMC3685597; doi:10.1186/1471-2407-13-287)
Supplement: Additional file 1 — Projected cancer prevalence in Switzerland for 2020. This table presents the projected cancer prevalence in terms of number of cases by gender for major cancer sites in Switzerland for the year 2020. [file 1471-2407-13-287-S1.xls]

## Sheet: Table
	Projected Prevalence 2020			Percent increase since 2010
	Males	Females	Total	Males	Females	Total
Cancer type*
Breast	0	85279	85279	0	0.282	0.282
Prostate	71697	0	71697	0.578	0	0.578
Colorectal	18588	15812	34400	0.22	0.186	0.205
Lung	4860	4087	8947	-0.01	0.398	0.143
Lymph./Leukaemia	18605	15698	34303	0.307	0.324	0.316
Melanoma	16357	21488	37845	0.686	0.53	0.593
All sites combined*	173575	198742	372317	0.312	0.262	0.284
*excluding non-invasive and non-melanoma skin cancers
